# Supplementary material for: TaPPR13, a Pentatricopeptide Repeat Protein Gene Activated by TaBZR2, Confers Drought Stress Tolerance by Enhancing the Antioxidant Defense System and Promoting Retrograde Signaling in Wheat (Triticum aestivum)
Source: Adv Sci (Weinh). 2025 Jun 29;12(36):e02984. doi: 10.1002/advs.202502984 (PMC12462999; doi:10.1002/advs.202502984)
Supplement: Supplementary file 2 — Supplemental Table 1 [file ADVS-12-e02984-s002.xlsx]

## Sheet: Sheet1
Table S1. List of the inbred lines used in this research.
Serial number	Inbred lines
IR1	WEAVER/WL 3928//SW 89.3064/3/SOMAMA-3
IR2	SERI.1B*2/3/KAUZ*2/BOW//KAUZ/4/PFAU/MILAN
IR3	YMI #6/GEN//TIA.1/3/VEE#5//DOVE/BUC/4/ASFOOR-4
IR4	WEAVER/WL 3928//SW 89.3064/3/LAKTA-7
IR5	SERI.1B*2/3/KAUZ*2/BOW//KAUZ/4/KAUZ/FLORKWA-1
IR6	PBW343*2/KUKUN//22SAWSN - 97
IR7	CHAMARAN/LAKTA-7
IR8	ATENA-1//MILAN/DUCULA
IR9	SERI.1B*2/3/KAUZ*2/BOW//KAUZ/6/LFN/II58.57//PRL/3/HAHN/4/KAUZ/5/KAUZ
IR10	HUBARA-13/4/TRAP#1/BOW//PFAU/3/MILAN
IR11	PASTOR-2/3/SHUHA-7//SERI 82/SHUHA'S'
IR12	HUBARA-1/5/CHEN/AEGILOPS SQUARROSA (TAUS)//BCN/3/VEE#7/BOW/4/PASTOR
IR13	SERI.1B//KAUZ/HEVO/3/AMAD/4/SHUHA-7//SERI 82/SHUHA'S'
IR15	SERI.1B//KAUZ/HEVO/3/AMAD/4/ATTILA//PSN/BOW/3/ATTILA
IR16	SERI.1B//KAUZ/HEVO/3/AMAD/4/MNCH/3*BCN
IR17	KAUZ'S'/SERI/4/SERI.1B*2/3/KAUZ*2/BOW//KAUZ
IR18	P1.861/RDWG//DAJAJ-10
IR19	VEE7/KAUZ//PFAU/MILAN
IR20	SERI.1B//KAUZ/HEVO/3/AMAD/4/WEAVER/JACANA
IR21	SERI.1B//KAUZ/HEVO/3/AMAD/4/ESDA/SHWA//BCN
IR22	KAUZ'S'/SERI/3/TEVEE'S'//CROW/VEE'S'
IR24	ATTILA*2/PBW65//PFAU/MILAN
IR25	ATTILA*2/PBW65//PFAU/MILAN
IR26	WHEATEAR/22SAWSN - 156
IR27	YMI #6/GEN//TIA.1/3/VEE#5//DOVE/BUC/4/MILAN/PASTOR
IR28	TRACHA-2/SHUHA-3//KAUZ/FLORKWA-1
IR29	SERI.1B*2/3/KAUZ*2/BOW//KAUZ/4/TEVEE'S'/BOBWHITE #1
IR31	DEBEIRA/4/KAUZ//ALTAR 84/AOS/3/KAUZ
IR32	KAUZ/SAMAR-15//RDWG/MILAN
IR33	CHILERO-1/4/VEE'S'/3/HORK/4MH//KAL-BB/5/CATBIRD-10
IR34	HAMAM-2/FLAG-4
IR35	STAR*3/LOTUS-5/4/TAM200/TUI//MILAN/KAUZ/3/CROC-1/AE.SQUARROSA (224)//OPATA
IR36	VEE/PJN//2*KAUZ/3/MILAN/DUCULA
IR37	SERI.1B*2/3/KAUZ*2/BOW//KAUZ/4/PFAU/MILAN
IR39	SHUHA-4//NS732/HER/3/MILAN/DUCULA
IR40	HADIAH-14/3/MUNIA/CHTO//MILAN
IR41	GIZA-164//TNMU/MILAN
IR43	SERI.1B//KAUZ/HEVO/3/AMAD/4/KAUZ'S'/FLORKWA-1
IR44	SERI.1B*2/3/KAUZ*2/BOW//KAUZ/4/KAUZ/FLORKWA-1
IR47	OPATA/RAYON//KAUZ/3/PFAU/MILAN
IR48	SHUHA-4//NS732/HER/3/TNMU/MILAN
IR50	ATTILA 50Y//ATTILA/BCN/3/PFAU/MILAN
IR51	JAWAHIR-1/GIRWILL-5
IR52	SEKSAKA-7//SHUHA-3/PGO/SERI 82
IR53	KBG-01/TOWPE
IR54	SIDS-1//ATTILA*2/RAYON
IR55	SIDS-1//ATTILA*2/RAYON
IR58	GIZA-168/4/ATTILA*2/3/KAUZ*2/TRAP//KAUZ
IR59	ATTILA*2/RAYON//CATBIRD-1
IR60	ATTILA*2/RAYON//CATBIRD-1
IR61	ATTILA*2/CROW/3/VEE#5/SARA//DUCULA
IR63	SERI.1B//KAUZ/HEVO/3/AMAD/4/HXL8246/KAUZ
IR65	SERI.1B//KAUZ/HEVO/3/AMAD/4/HXL8246/KAUZ
IR66	SERI.1B//KAUZ/HEVO/3/AMAD/4/KAUZ/GYS//KAUZ
IR67	SERI.1B//KAUZ/HEVO/3/AMAD/4/KAUZ/GYS//KAUZ
IR68	SERI.1B//KAUZ/HEVO/3/AMAD/4/PFAU/MILAN
IR69	SERI.1B//KAUZ/GEN/3/AMAD/4/TEVEE'S'/SHUHA'S'
IR70	SERI.1B*2/3/KAUZ*2/BOW//KAUZ/4/HUBARA-13
IR73	ATTILA//VEE#5/DOBUC'S'/3/WATAN-7
IR74	ATTILA//VEE#5/DOBUC'S'/3/WATAN-7
IR75	ATTILA//VEE#5/DOBUC'S'/3/QADANFER-9
IR76	HAR-1685 = ATILLA-7/REBWAH-12
IR77	VEE/NAC//REBWAH-19
IR79	VEE/NAC//REBWAH-19
IR80	SERI.1B*2/3/KAUZ*2/BOW//KAUZ/4/FLORKWA-2
IR81	CHAMARAN/3/VEE#5/SARA//DUCULA
IR82	TILILA/MUBASHIIR-1
IR84	CHAM-4/MUBASHIIR-9
IR86	VAGA 92/EID-6
IR87	HUW 234/REBWAH-19
IR88	QAFZAH-7/FLAG-4
IR89	QAFZAH-23/ZEMAMRA-2
IR90	QAFZAH-27/SEKSAKA-6
IR91	K6295-4A/FLAG-8
IR92	SERI.1B*2/3/KAUZ*2/BOW//KAUZ/4/SHIHAB-7
IR93	SERI.1B*2/3/KAUZ*2/BOW//KAUZ/4/SHIHAB-7
IR94	WATAN-7/SEKHRAH-2
IR95	WATAN-7/SEKHRAH-2
IR96	PASTOR-5/SHIHAB-5
IR97	MILAN/DUCULA//AL-ZEHRAA-1
IR98	PVN//KAUZ/PVN/4/CROC1/AE.SQUARROSSA(205)//KAUZ/3/ATTILA
IR99	CROC1/AE.SQUARROSSA(205)//KAUZ/3/ATTILA/4/FLAG-1
IR100	CROC-1/AE.SQUARROSA (224)//OPATA/3/FLAG-7
IR102	AMIR-2/TAJAN
IR103	CHIL/CHUM18//ATTILA*2/RAYON
IR104	KAUZ//MON/CROW'S'/3/SHUHA-4//NS732/HER/4/MILAN/PASTOR
IR105	SERI.1B*2/3/KAUZ*2/BOW//KAUZ/4/REBWAH-13/5/FLAG-8
IR106	SERI.1B*2/3/KAUZ*2/BOW//KAUZ/4/KAUZ/GYS//KAUZ/5/MUNIA/ALTAR 84//MILAN
IR107	SERI.1B*2/3/KAUZ*2/BOW//KAUZ/4/KAUZ/GYS//KAUZ/5/ICARDA-SRRL-9
IR108	SERI.1B*2/3/KAUZ*2/BOW//KAUZ/6/LFN/II58.57//PRL/3/HAHN/4/KAUZ/5/KAUZ/7/SITE/MO/3/VORONA/BAU//BAU
IR109	KAUZ/AA//KAUZ/3/SOMAMA-3/4/WATAN-10
IR110	SERI.1B*2/3/KAUZ*2/BOW//KAUZ/4/ANGI-1/5/KABOWSH-1
IR111	GOUBARA-1/ANGI-1//QAFZAH-21
IR112	VEE7/KAUZ/3/KAUZ//MON/CROW'S'/4/QAFZAH-33
IR113	SERI.1B//KAUZ/HEVO/3/AMAD*2/4/SARA 1/STAR//SW89.3064
IR115	QIMMA-12/REBWAH-13/3/NG8675/CBRD//MILAN
IR116	STAR*3/LOTUS-5/3/CHUM//7*BCN/4/FLAG-2
IR117	STAR*3/LOTUS-5/3/CHUM//7*BCN/4/FLAG-2
IR118	SERI.1B//KAUZ/HEVO/3/AMAD/4/TNMU/MILAN/5/WATAN-12
IR119	HUBARA-1/5/CHEN/AEGILOPS SQUARROSA (TAUS)//BCN/3/VEE#7/BOW/4/PASTOR/6/WATAN-5
IR122	HUBARA-1/5/CHEN/AEGILOPS SQUARROSA (TAUS)//BCN/3/VEE#7/BOW/4/PASTOR/6/WATAN-5
IR124	KAUZ//MON/CROW'S'/3/KAUZ//KAUZ/STAR/5/SHAMIEKH-7
IR125	KASYON/GENARO 81//TEVEE-1/../4/CHEN/AEGILOPS SQUARROSA (TAUS)//BCN/3/KAUZ/5/FLAG-8
IR127	SERI.1B//KAUZ/HEVO/3/AMAD/4/PYN/BAU//MILAN/5/OPATA/RAYON//KAUZ
IR128	HOOSAM-8//CHAM-6/FLORKWA-2/3/ICARDA-SRRL-3
IR129	HOOSAM-8//CHAM-6/FLORKWA-2/3/ICARDA-SRRL-3
IR130	SERI.1B//KAUZ/HEVO/3/AMAD/4/ATTILA//PSN/BOW/3/ATTILA/5/KAUZ'S'/SHUHA-15
IR132	SERI.1B//KAUZ/HEVO/3/AMAD/4/ATTILA//PSN/BOW/3/ATTILA/5/KAUZ'S'/SHUHA-15
IR135	SERI.1B//KAUZ/HEVO/3/AMAD/4/ATTILA//PSN/BOW/3/ATTILA/5/KAUZ'S'/SHUHA-15
IR137	SERI.1B//KAUZ/HEVO/3/AMAD/4/ATTILA//PSN/BOW/3/ATTILA/5/KAUZ'S'/SHUHA-15
IR138	SERI.1B//KAUZ/HEVO/3/AMAD*2/4/ATTILA//PSN/BOW/3/ATTILA
IR141	SERI.1B//KAUZ/HEVO/3/AMAD*2/4/ATTILA//PSN/BOW/3/ATTILA
IR143	SERI.1B//KAUZ/HEVO/3/AMAD*2/4/ATTILA//PSN/BOW/3/ATTILA
IR145	SERI.1B//KAUZ/HEVO/3/AMAD*2/4/ATTILA//PSN/BOW/3/ATTILA
IR146	P1.861/RDWG//DAJAJ-10/3/MILAN/PASTOR
IR148	VEE7/KAUZ/6/LFN/II58.57//PRL/3/HAHN/4/KAUZ/5/KAUZ/7/MILAN/PASTOR
IR149	VEE7/KAUZ/6/LFN/II58.57//PRL/3/HAHN/4/KAUZ/5/KAUZ/7/MILAN/PASTOR
IR150	VEE7/KAUZ//PFAU/MILAN/3/MILAN/PASTOR
IR152	VEE7/KAUZ//PFAU/MILAN/3/MILAN/PASTOR
IR154	ATTILA*2/CROW//MILAN/PASTOR/3/FLAG-6
IR155	SERI.1B*2/3/KAUZ*2/BOW//KAUZ/4/KAUZ/SAMAR-15/5/ICARDA-SRRL-1
IR157	SERI.1B*2/3/KAUZ*2/BOW//KAUZ/4/KAUZ/SAMAR-15/5/P1.861/RDWG/3/KAUZ//MON/CROW'S'
IR159	SERI.1B*2/3/KAUZ*2/BOW//KAUZ/4/KAUZ/SAMAR-15/5/P1.861/RDWG/3/KAUZ//MON/CROW'S'
IR160	QIMMA-12/5/CHEN/AEGILOPS SQUARROSA (TAUS)//BCN/3/VEE#7/BOW/4/PASTOR/6/LUCO-M/BL1133//OCI/3/WEAVER
IR161	KATILA-7/4/CROC-1/AE.SQUARROSA (224)//OPATA/3/PASTOR/5/PASTOR//MUNIA/ALTAR 84
IR165	P1.861/RDWG//PBW343/3/MUNIA/ALTAR 84//AMSEL
IR166	P1.861/RDWG//PBW343/3/MUNIA/ALTAR 84//AMSEL
IR169	OPATA/RAYON//KAUZ/3/2*MILAN/DUCULA
IR170	OPATA/RAYON//KAUZ/3/2*MILAN/DUCULA
IR171	VEE7/KAUZ/4/CHEN/AEGILOPS SQUARROSA (TAUS)//FCT/3/STAR/5/CROC-1/AE.SQUARROSA (224)//OPATA
IR172	KAUZ//ALTAR 84/AOS 3/KAUZ/3/SHUHA-4//NS732/HER/4/QAFZAH-33
IR173	ATTILA*2/RAYON//TNMU/MILAN/3/NESMA*2/14-2
IR176	ATTILA*2/RAYON//TNMU/MILAN/3/NESMA*2/14-2
IR177	PASTOR-2/4/PASTOR/3/KAUZ*2/OPATA//KAUZ/5/KAUZ/3/MYNA/VUL//BUC/FLK/4/MILAN
IR178	KAUZ//KAUZ/STAR/3/MILAN/PASTOR/4/FLAG-3
IR179	ATTILA-7/3/PYN/BAU//MILAN/5/KAUZ/3/MYNA/VUL//BUC/FLK/4/MILAN
IR181	ATTILA-7/3/PYN/BAU//MILAN/5/KAUZ/3/MYNA/VUL//BUC/FLK/4/MILAN
IR182	TRACHA-2/SHUHA-3//MILAN/PASTOR/4/WEAVER//VEE/PJN/3/MILAN
IR183	ATTILA*2/CROW/3/KAUZ//KAUZ/STAR/4/ATTILA 50Y//ATTILA/BCN/3/SEKSAKA-1
IR184	ATTILA*2/CROW/3/KAUZ//KAUZ/STAR/4/ATTILA 50Y//ATTILA/BCN/3/SEKSAKA-1
IR185	SERI.1B//KAUZ/HEVO/3/AMAD/4/MILAN/PASTOR/5/ICARDA-SRRL-6
IR186	SERI.1B//KAUZ/HEVO/3/AMAD/4/MILAN/PASTOR/5/ICARDA-SRRL-6
IR187	KAUZ//ALTAR 84/AOS/3/TNMU/MILAN/4/MILAN//PSN/BOW
IR188	VEE7/KAUZ/4/SERI.1B*2/3/KAUZ*2/BOW//KAUZ/5/SOMAMA-3
IR189	KAUZ'S'/SERI/4/CHEN/AEGILOPS SQUARROSA (TAUS)//FCT/3/STAR/5/FLAG-7
IR190	KAUZ'S'/SERI//STAR'S'/FLORKWA-2/3/FLAG-1
IR191	KAUZ'S'/SERI//STAR'S'/FLORKWA-2/3/FLAG-1
IR192	GOUMRIA-15/2*FLAG-6
IR193	SERI.1B//KAUZ/HEVO/3/AMAD/4/CHAM-6/WW 1402/5/ICARDA-SRRL-8
IR194	ATTILA 50Y//ATTILA/BCN/3/MNCH/3*BCN/5/FILIN/3/TJB368.251/BUC//BUC/CHRC/4/MILAN
IR195	KAUZ/SAMAR-15//RDWG/MILAN/3/LEITH-6
IR196	ATTILA 50Y//ATTILA/BCN/3/STAR'S'/KAUZ'S'
IR197	ATTILA 50Y//ATTILA/BCN/3/KAPSW/SHUHA-17
IR198	SERI.1B*2/3/KAUZ*2/BOW//KAUZ/6/LFN/II58.57//PRL/3/HAHN/4/KAUZ/5/KAUZ
IR200	HUBARA-13/4/TRAP#1/BOW//PFAU/3/MILAN
IR201	KAUZ/AA//KAUZ/3/SOMAMA-3
IR202	SERI.1B*2/3/KAUZ*2/BOW//KAUZ/4/MO88/MILAN
IR203	SERI.1B*2/3/KAUZ*2/BOW//KAUZ/4/KAUZ/FLORKWA-1
IR204	PASTOR-2/3/SHUHA-7//SERI 82/SHUHA'S'
IR205	HUBARA-1/5/CHEN/AEGILOPS SQUARROSA (TAUS)//BCN/3/VEE#7/BOW/4/PASTOR
IR208	SERI.1B//KAUZ/HEVO/3/AMAD/4/CHAM-6/FLORKWA-2
IR209	KAUZ//ALTAR 84/AOS/3/MILAN/DUCULA
IR210	HOOSAM-8//CHAM-6/FLORKWA-2
IR211	TEVEE11/SHUHA19/7/KEA/TAN/4/TSH/3/KAL/BB//TQFN/5/WL7168/6/SNB
IR213	WEAVER/WL 3928//SW 89.3064/3/SOMAMA-3
IR214	SERI.1B//KAUZ/HEVO/3/AMAD/4/MNCH/3*BCN
IR216	KAUZ'S'/SERI/4/SERI.1B*2/3/KAUZ*2/BOW//KAUZ
IR218	P1.861/RDWG//DAJAJ-10
IR219	VEE7/KAUZ//PFAU/MILAN
IR220	SERI.1B//KAUZ/HEVO/3/AMAD/4/WEAVER/JACANA
IR221	SERI.1B//KAUZ/HEVO/3/AMAD/4/ESDA/SHWA//BCN
IR222	KAUZ//ALTAR 84/AOS/3/TNMU/MILAN
IR223	ATRIS-11//MILAN/DUCULA
IR224	SERI 82/SHUHA'S'//GRU90-204782/3/MUNIA/CHTO//MILAN
IR226	VEE7/KAUZ//PBW343
IR227	VEE7/KAUZ//PBW343
IR228	SERI.1B//KAUZ/HEVO/3/AMAD/4/MO88/MILAN
IR229	HADIAH-14/ANGI-2
IR230	HADIAH-14/ANGI-2
IR231	QIMMA-3/3/SW89.3064//HE1/5*CNO79
IR233	FLORKWA-2//MILAN/PASTOR
IR235	HUBARA-16/4/PASTOR/3/KAUZ*2/OPATA//KAUZ
IR236	SHUHA-4//NS732/HER/3/MILAN/DUCULA
IR237	KAUZ'S'/SERI/3/TEVEE'S'//CROW/VEE'S'
IR240	WHEATEAR/22SAWSN - 156
IR242	WEAVER/WL 3928//SW 89.3064/3/SHUHA-4//NS732/HER
IR243	SERI.1B*2/3/KAUZ*2/BOW//KAUZ/4/WEAVER/ACO89//2*BORL95
IR244	KASYON/GENARO 81//TEVEE-1/../3/SHUHA-4//NS732/HER
IR246	CHILERO-1/4/VEE'S'/3/HORK/4MH//KAL-BB/5/STAR'S'/FLORKWA-2
IR247	CHAMARAN/CATBIRD-10
IR248	SERI.1B*2/3/KAUZ*2/BOW//KAUZ/4/ATTILA/3*BCN
IR249	SERI.1B*2/3/KAUZ*2/BOW//KAUZ/4/TRAP#1/BOW//PFAU/3/MILAN
IR251	KAUZ/SAMAR-15//RDWG/MILAN
IR252	SHUHA-4//NS732/HER/3/QAFZAH-33
IR253	SHUHA-4//NS732/HER/3/QAFZAH-33
IR254	Arrehane
IR255	Attila-7
IR256	Atlas
HS1	Chang6878
HS2	Changwu134
HS3	Changwu521-7
HS4	Hanxuan10
HS5	Luohan21
HS6	Shan139
HS7	Shan229
HS8	Shan512
HS9	Shan558
HS10	Shanken81
HS11	Shanmai159
HS12	Shijiazhuang8
HS13	Xinong223
HS14	Xinong889
HS15	Xinong979
HS16	Xinong9871
HS17	Xiaoyan219
HS18	Xiaoyan22
HS19	Xiaoyan9
HS20	Henghe1
HS21	Shimai14
HS22	Shi7221
HS23	Handan6050
HS24	Fangmai8
HS25	Luohan3
HS26	Luomai23
HS27	Zhongluo595
HS28	Zhoumai28
HS29	Zhoumai18
HS30	Zhongyu12
HS31	Zheng9694
HS32	Yumai48
HS33	Longyu4
HS34	Zhoumai32
HS35	Zhengmai58-3
HS36	Bainong207
HS37	Fengdechun1
HS38	Tianming298
HS39	08luo33
HS40	Changhe25
HS41	Luomai29
HS42	Huaimai05155
HS43	Zhongxin378
HS44	Xinmai23
HS45	Xuke3210
HS46	Shanyou225
HS47	Xinong208
HS48	EGA Hume
HS49	PELsart
HS50	MALEVPM
HS51	ChineseSpring
HS52	Xiaoyan6
HS53	linkang18
HS54	Zhengmai366
HS55	yangfumai
HS56	linkang12
HS57	Jing411
HS58	Baoke8
HS59	Junxiao97706
HS60	Luohan6
HS61	Yan836
HS62	Yumai4023
HS63	Yunhan618
HS64	Chang6359
HS65	Linhan5089
HS66	Linhan5115
HS67	Linhan19
HS68	Linhan5035
HS69	Linhan6101
HS70	Yunhan805
HS71	Yunhan139
HS72	Chang4773
HS73	Chang6789
HS74	Chang6878(2)
HS75	Jinmai98
HS76	Jinmai97
HS77	Jinmai92
HS78	Jinmai91
HS79	Jinmai47
HS80	Jintai170
HS81	LinY8167
HS82	LinY8168
HS83	LinY8155
HS84	Pinyu8161
