# Supplementary material for: TaPPR13, a Pentatricopeptide Repeat Protein Gene Activated by TaBZR2, Confers Drought Stress Tolerance by Enhancing the Antioxidant Defense System and Promoting Retrograde Signaling in Wheat (Triticum aestivum)
Source: Adv Sci (Weinh). 2025 Jun 29;12(36):e02984. doi: 10.1002/advs.202502984 (PMC12462999; doi:10.1002/advs.202502984)
Supplement: Supplementary file 3 — Supplemental Table 2 [file ADVS-12-e02984-s001.xlsx]

## Sheet: Sheet1
Table S2. Statistical data for agronomic traits of WT and transgenic wheat plants grown under normal (CK) and drought stress (DT) conditions in the field.
			Effective tiller number	Spike length (cm)	Grain number per spike	Grain length (mm)	Grain width (mm)	Thousand-grain weight (g)	Yield per plant (g)
CK	TaPPR13	TaPPR13-OE1	10.88 ± 2.03	9.68 ± 1.81	60.30 ± 0.89	6.67 ± 0.11	3.59 ± 0.01	42.44 ± 0.35	22.19 ± 1.09
		TaPPR13-OE2	10.75 ± 1.67	9.57 ± 1.49	61.07 ± 1.21	6.61 ± 0.02	3.62 ± 0.02	42.52 ± 0.13	22.43 ± 1.25
		WT	10.75 ± 1.39	9.57 ± 1.24	59.36 ± 0.79	6.59 ± 0.09	3.59 ± 0.05	42.60 ± 0.39	22.29 ± 1.14
		TaPPR13-KD1	10.50 ± 1.60	9.53 ± 1.16	59.53 ± 1.10	6.59 ± 0.13	3.50 ± 0.07	41.98 ± 0.80	22.16 ± 1.18
		TaPPR13-KD2	10.38 ± 1.69	9.51 ± 1.18	59.23 ± 0.67	6.62 ± 0.02	3.58 ± 0.03	42.16 ± 0.45	22.34 ± 1.11
	TaAOR1	TaAOR1-OE1	10.75 ± 1.04	9.51 ± 0.88	60.05 ± 1.68	6.61 ± 0.09	3.62 ± 0.03	42.85 ± 0.77	22.19 ± 1.09
		TaAOR1-OE2	10.63 ± 1.19	9.54 ± 1.00	60.38 ± 1.65	6.67 ± 0.08	3.63 ± 0.04	43.09 ± 0.59	22.43 ± 1.25
		WT	10.88 ± 1.13	9.55 ± 0.68	59.80 ± 1.14	6.56 ± 0.02	3.59 ± 0.01	42.01 ± 0.9	22.29 ± 1.14
DT	TaPPR13	TaPPR13-OE1	10.50 ± 1.93	8.64 ± 1.50	53.14 ± 3.28	6.62 ± 0.42	3.52 ± 0.34	34.39 ± 1.90	18.25 ± 0.36
		TaPPR13-OE2	10.38 ± 1.60	8.61 ± 1.33	54.63 ± 3.24	6.50 ± 0.32	3.43 ± 0.41	34.72 ± 2.17	18.89 ± 0.70
		WT	10.25 ± 1.28	8.63 ± 0.85	52.10 ± 3.02	6.41 ± 0.31	3.30 ± 0.47	33.53 ± 1.12	17.46 ± 0.48
		TaPPR13-KD1	10.00 ± 1.07	8.53 ± 0.76	49.51 ± 3.02	6.25 ± 0.22	3.22 ± 0.41	32.37 ± 1.64	16.03 ± 0.95
		TaPPR13-KD2	10.13 ± 1.46	8.58 ± 1.00	48.81 ± 2.98	6.17 ± 0.21	3.06 ± 0.34	31.97 ± 1.80	15.49 ± 0.51
	TaAOR1	TaAOR1-OE1	10.38 ± 1.60	8.65 ± 0.53	53.82 ± 2.92	6.56 ± 0.38	3.50 ± 0.52	34.49 ± 1.70	18.55 ± 0.44
		TaAOR1-OE2	10.25 ± 1.28	8.60 ± 1.02	55.35 ± 2.46	6.63 ± 0.41	3.51 ± 0.43	34.35 ± 1.72	19.03 ± 0.65
		WT	10.13 ± 1.36	8.53 ± 1.06	51.22 ± 2.28	6.47 ± 0.44	3.28 ± 0.47	33.64 ± 1.69	17.19 ± 0.55
