# Supplementary material for: TaPPR13, a Pentatricopeptide Repeat Protein Gene Activated by TaBZR2, Confers Drought Stress Tolerance by Enhancing the Antioxidant Defense System and Promoting Retrograde Signaling in Wheat (Triticum aestivum)
Source: Adv Sci (Weinh). 2025 Jun 29;12(36):e02984. doi: 10.1002/advs.202502984 (PMC12462999; doi:10.1002/advs.202502984)
Supplement: Supplementary file 4 — Supplemental Table 3 [file ADVS-12-e02984-s004.xlsx]

## Sheet: Sheet1
Table S3. Primer sequences used in this study.
Primer name	Sequence (5'-3' modifications)
TaPPR13F	ATGGCCAAATGCTACTCCGAC
TaPPR13R	TCAGGTTTTCTCCTCCACGG
pWMB110-PPR13F	CGACTCTAGAGGATCCATGGCCAAATGCTACTCCGAC
pWMB110-PPR13R	CGGTACCCGGGGATCCTCAGGTTTTCTCCTCCACGG
pXY106-PPR13F	GAGGACGCCGGCGGATCCATGGCCAAATGCTACTCCGAC
pXY106-PPR13R	GTCGACTCTAGAGGATCCTCAGGTTTTCTCCTCCACGG
nLUC-PPR13F	CGGGGGACGAGCTCGGTACCATGGCCAAATGCTACTCCGAC
nLUC-PPR13R	GCGTACGAGATCTGGTCGACGGTTTTCTCCTCCACGG
BD-PPR13F	TGGCCATGGAGGCCGAATTCATGGCCAAATGCTACTCCGAC
BD-PPR13R	CGACGGATCCCCGGGAATTCTCAGGTTTTCTCCTCCACGG
His-PPR13F	TCGGTACCCTCGAGGGATCCATGGCCAAATGCTACTCCGAC
His-PPR13R	ACAAGCTTGAATTCGGATCCTCAGGTTTTCTCCTCCACGG
TaAOR1F	ATGCAAGCATTCCTCGCCTAC
TaAOR1R	TCATGGAACAGGTGAGATGAC
pWMB110-AOR1F	CGACTCTAGAGGATCCATGCAAGCATTCCTCGCCTAC
pWMB110-AOR1R	CGGTACCCGGGGATCCTCATGGAACAGGTGAGATGAC
pXY104-AOR1F	ACAGGTACCCGGGGATCCATGCAAGCATTCCTCGCCTAC
pXY104-AOR1R	GTCGACTCTAGAGGATCCTGGAACAGGTGAGATGAC
cLUC-AOR1F	ACGCGTCCCGGGGCGGTACCATGCAAGCATTCCTCGCCTAC
cLUC-AOR1R	CGAAAGCTCTGCAGGTCGACTCATGGAACAGGTGAGATGAC
AD-AOR1F	CCATGGAGGCCAGTGAATTCATGCAAGCATTCCTCGCCTAC
AD-AOR1R	CCACTGCTTGGGTGGAATTCTCATGGAACAGGTGAGATGAC
GST-AOR1F	CGCGTGGATCCCCGGAATTCATGCAAGCATTCCTCGCCTAC
GST-AOR1R	TCGAGTCGACCCGGGAATTCTCATGGAACAGGTGAGATGAC
TaSIG5F	ATGACGTCCACGGTGACCAC
TaSIG5R	TCACATATATCTTCGTAGGTAG
GST-SIG5F	CGCGTGGATCCCCGGAATTCATGACGTCCACGGTGACCAC
GST-SIG5R	TCGAGTCGACCCGGGAATTCTCACATATATCTTCGTAGGT
TaBZR2-InDel-F	TGTCGTTTGGCTCACACCATATG
TaBZR2-InDel-R	CGGAACGGCCTACTAGTATAGT
pXY104-SIG5F	ACAGGTACCCGGGGATCCATGACGTCCACGGTGACCAC
pXY104-SIG5R	GTCGACTCTAGAGGATCCCATATATCTTCGTAGGTAG
AD-SIG5F	CCATGGAGGCCAGTGAATTCATGACGTCCACGGTGACCAC
AD-SIG5R	CCACTGCTTGGGTGGAATTCTCACATATATCTTCGTAGGTAG
GFP-TaBZR2F	TTTGGAGAGGACACGCTCGAGATGCCGACGTGCAGGGAGAG
GFP-TaBZR2R	GAGCTCCCTAGGTTTCTCGAGGCTCCTCGTCCTGGAGCTTC
GFP-TaPPR13F	TTTGGAGAGGACACGCTCGAGATGGCCAAATGCTACTCCGAC
GFP-TaPPR13R	GAGCTCCCTAGGTTTCTCGAGGGTTTTCTCCTCCACGG
GFP-TaAOR1F	TTTGGAGAGGACACGCTCGAGATGCAAGCATTCCTCGCCTAC
GFP-TaAOR1R	GAGCTCCCTAGGTTTCTCGAGTGGAACAGGTGAGATGAC
GFP-TaSIG5F	TTTGGAGAGGACACGCTCGAGATGACGTCCACGGTGACC
GFP-TaSIG5R	GAGCTCCCTAGGTTTCTCGAGCATATATCTTCGTAGGTAG
pTaPPR13F	CAGAGATTAAACCTATTCGAA
pTaPPR13R	GGAGGAGATTCCGTCGCGCTGG
pHIS2-pTaPPR13F	ACTCACTATAGGGCGAATTCCAGAGATTAAACCTATTCGAA
pHIS2-pTaPPR13R	CGTGAGCTCCCCGGGAATTCGGAGGAGATTCCGTCGCGCTGG
0800-pTaPPR13F	GTCGACGGTATCGATAAGCTTCAGAGATTAAACCTATTCGAA
0800-pTaPPR13R	CAGGAATTCGATATCAAGCTTGGAGGAGATTCCGTCGCGCTGG
GST-BZR2F	CGCGTGGATCCCCGGAATTCATGCCGACGTGCAGGGAGAG
GST-BZR2R	TCGAGTCGACCCGGGAATTCTCAGCTCCTCGTCCTGGAGC
EMSA-pTaPPR13F	AGCTCACGTGGCCAGCTCACGTGGCCAGCTCACGTGGCCAGCTCACGTGGCC
EMSA-pTaPPR13R	GGCCACGTGAGCTGGCCACGTGAGCTGGCCACGTGAGCTGGCCACGTGAGCT
EMSA-pTaPPR13mF	AGCTAACGAAGCCAGCTAACGAAGCCAGCTAACGAAGCCAGCTAACGAAGCC
EMSA-pTaPPR13mR	GGCTTCGTTAGCTGGCTTCGTTAGCTGGCTTCGTTAGCTGGCTTCGTTAGCT
TaBZR2-RTF	CAAGGGATGCAGACCCGCAGAG
TaBZR2-RTR	CCCGCGGACTCGGCTGATAG
TaPOD54-RTF	GGACCGGCTGTACAACTTCA
TaPOD54-RTR	GGTCTGACTTGAGCTCCTGG
TaHSP4-RTF	GCAACTCTGTCAAGAACGCC
TaHSP4-RTR	ACATCGAAGGTGCCACCAC
TaP5CS2-RTF	TGCAGTCAGCGATTGACCAT
TaP5CS2-RTR	AAAGACCGTCGACACCAACA
TaGSTU1-RTF	GGGGACAAGCTCTTCTTCGG
TaGSTU1-RTR	GAGTAGAGGCTCTTGGCGAC
TaCAT1-RTF	GTCTCAGGCTGACAAGTCTCTC
TaCAT1-RTR	GCATTTGGTACGTAATCCTCGC
TaHKT4-RTF	TCTGAAGAACCTCGCACCAC
TaHKT4-RTR	TGGCCAGAGAAGTCCTCCAT
TaPPR13-RTF	ATGGCCAAATGCTACTCCGACTG
TaPPR13-RTR	CTTCTTGTCCGGCCGGAACTCGG
TaAOR1-RTF	GTCCAACAAATCGACCCCAGTTC
TaAOR1-RTR	GAGTCGACGGGGTTGAGCG
TaSIG5-RTF	AGACAAGAGATCAACAGGGCTC
TaSIG5-RTR	CCTCTTTGATGAGCTCCTCCTG
TaActin-RTF	AGGAGAAGCTCGCTTACGTG
TaActin-RTR	GGGCACCTGAACCTTTCTGA
psaA-RTF	TCGCCGGAACCAGAAGTAAAAA
psaA-RTR	AAACGGGCGCCATGAAAGTA
psaB-RTF	TCATTTGTCAGGACTTTTCGG
psaB-RTR	GAGCCATATCGGTCAGCCAC
psaC-RTF	TGGATGTAAAGCCAAGCAAAT
psaC-RTR	TTCAGGCCCTAAATAAACGC
psbA-RTF	TTGACCGCAACTTCTGTATTTAT
psbA-RTR	GTTCCCACTCACGACCCATA
psbB-RTF	GTTTGCCTTGGTATCGTGTTC
psbB-RTR	CCTCCTGAAATACTCCAACCAC
psbC-RTF	TTTCTCCTAGAAGTTGGTTAGCG
psbC-RTR	AAGAACAGGTTCCAAATCACGA
psbD-RTF	TATTTCGCTTTAGGGGGTGTGT
psbD-RTR	TTGGCAGGGGTAGAAACTGC
psbE-RTF	GTCTGGAAGCACGGGAGAAC
psbE-RTR	ATTCCTTGTCGGCTTTCCGT
psbZ-RTF	ATGACTATTGCTTTCCAATTAG
psbZ-RTR	TTAAGAAATGAGAGAATTCAG
psbN-RTF	ATGGAAACAGCAACTTTAGTC
psbN-RTR	TTAGTCTCCGTGTTCTTCGAA
atpI-RTF	GTTCGGAATCCACAAACCATC
atpI-RTR	AAGGGAACCCAGGGACCATA
petC-RTF	TGATGAACCTGCTCCTGCTG
petC-RTR	GTTGATCCCGTAGGTGGCAA
rbcL-RTF	ACACCCCAGAGTATGAAACTAAGG
rbcL-RTR	GATCCATTGGCTGTCTTCCC
rpl14-RTF	ATCAAAGACGCATTGCCCCA
rpl14-RTR	AATCCTCTCAATTCCTCGGCA
rpl23-RTF	GGTCGAACTCTTCTTTGGTGT
rpl23-RTR	AACCCGGTTGAAGGGTAATGA
rps8-RTF	ACCGAAAACATTGTGAAAATACTT
rps8-RTR	TTCCCATTCCACCCAAAACT
ycf3-RTF	AGAGATGGGATGTTGGCTCAAT
ycf3-RTR	TGCGGTAAGAAGGGGTTTCG
ycf4-RTF	TTTTGTGGAATGTAGGTAGTGGTT
ycf4-RTR	TTATCATCAGTACGAGTCAAGGGA
